# Supplementary material for: Study on the Effect of Emulsifiers on the Properties of Oleogels Based on Olive Oil Containing Lidocaine
Source: Int J Mol Sci. 2024 Oct 15;25(20):11067. doi: 10.3390/ijms252011067 (PMC11508005; doi:10.3390/ijms252011067)
Supplement: Supplementary file 1 [file ijms-25-11067-s001.zip]

Archive with 1 entries (1 files):
- ijms-3254909-supplementary.pdf
